# Supplementary material for: scRNA-Seq of Cultured Human Amniotic Fluid from Fetuses with Spina Bifida Reveals the Origin and Heterogeneity of the Cellular Content
Source: Cells. 2023 Jun 7;12(12):1577. doi: 10.3390/cells12121577 (PMC10296558; doi:10.3390/cells12121577)
Supplement: Supplementary file 1 [file cells-12-01577-s001.zip]

Archive with 2 entries (2 files):
- cells-2106972-supplementary/SupplementaryMaterial.pdf
- cells-2106972-supplementary/Table_S2.xlsx
